# Supplementary material for: Comparison of the volatile organic compounds in Citrus reticulata ‘Chachi’ peel with different drying methods using E-nose, GC-IMS and HS-SPME-GC-MS
Source: Front Plant Sci. 2023 May 17;14:1169321. doi: 10.3389/fpls.2023.1169321 (PMC10231685; doi:10.3389/fpls.2023.1169321)
Supplement: Supplementary Table 2 — Differential metabolites in each comparison group. [file Table_2.xlsx]

## Sheet: Sheet1
HAD vs. VFD
Class I	Compounds	Formula	CAS	VIP	Fold_Change	Type
Alcohol	1-Tetradecanol	C14H30O	112-72-1	1.16017	0.653975	down
Ester	Geranyl formate	C11H18O2	105-86-2	1.46312	1.54733	up
Hydrocarbons	Decane, 2,4-dimethyl-	C12H26	2801-84-5	1.46675	1.56798	up
Alcohol	2-Nonen-1-ol	C9H18O	22104-79-6	1.44498	1.54251	up
Aldehyde	Nonanal	C9H18O	124-19-6	1.44473	1.52044	up
Aromatics	Benzene, 1,2,3,5-tetramethyl-	C10H14	527-53-7	1.52525	1.76005	up
Hydrocarbons	5-Hexenal, 4-methylene-	C7H10O	17844-21-2	1.52597	1.9734	up
Alcohol	3-Hexen-1-ol, (E)-	C6H12O	928-97-2	1.41232	0.600967	down
SD vs. HAD
Class I	Compounds	Formula	CAS	VIP	Fold_Change	Type
Hydrocarbons	Heptadecane, 2-methyl-	C18H38	1560-89-0	1.14016	1.53947	up
Hydrocarbons	Heptadecane, 3-methyl-	C18H38	6418-44-6	1.1977	1.68236	up
Hydrocarbons	Heptadecane	C17H36	629-78-7	1.12253	1.8067	up
Ester	Geranyl isovalerate	C15H26O2	109-20-6	1.20606	1.52637	up
Terpenes	2,6,11-Dodecatrienal, 2,6-dimethyl-10-methylene-	C15H22O	60066-88-8	1.10878	1.50299	up
Ester	2-Propenoic acid, 2-methyl-, 3,3,5-trimethylcyclohexyl ester	C13H22O2	7779-31-9	1.31024	1.70771	up
Terpenes	1H-Cycloprop[e]azulene, decahydro-1,1,4,7-tetramethyl-, [1aR-(1a.alpha.,4.beta.,4a.beta.,7.beta.,7a.beta.,7b.alpha.)]-	C15H26	28580-43-0	1.34948	1.58887	up
Terpenes	(1R,4R,4aS,8aR)-4,7-Dimethyl-1-(prop-1-en-2-yl)-1,2,3,4,4a,5,6,8a-octahydronaphthalene	C15H24	92692-39-2	1.20759	1.50357	up
Ester	Linalyl acetate	C12H20O2	115-95-7	1.35376	0.562472	down
Ester	.alpha.-Terpinyl acetate	C12H20O2	80-26-2	1.22914	1.54905	up
Ester	Geranyl acetate	C12H20O2	105-87-3	1.29977	1.59946	up
Ester	2-Cyclohexen-1-ol, 2-methyl-5-(1-methylethenyl)-, acetate	C12H18O2	97-42-7	1.19137	1.70405	up
Terpenes	2-Buten-1-one, 1-(2,6,6-trimethyl-1,3-cyclohexadien-1-yl)-, (E)-	C13H18O	23726-93-4	1.30054	1.59571	up
Hydrocarbons	Decane, 2,4-dimethyl-	C12H26	2801-84-5	1.26973	1.52338	up
Hydrocarbons	Heptane, 2,2,4,6,6-pentamethyl-	C12H26	13475-82-6	1.22987	1.52232	up
Alcohol	2,7-Octadiene-1,6-diol, 2,6-dimethyl-, (Z)-	C10H18O2	103619-06-3	1.33606	1.74755	up
Acid	Neric Acid	C10H16O2	4613-38-1	1.29124	1.71515	up
Terpenes	Geranic acid	C10H16O2	459-80-3	1.30185	1.69542	up
Ketone	Piperitenone oxide	C10H14O2	35178-55-3	1.30717	1.97064	up
Nitrogen compounds	Benzene, (1-nitropropyl)-	C9H11NO2	5279-14-1	1.30507	1.72752	up
Ketone	Ethanone, 1-(2-methyl-1,3-dithiolan-2-yl)-	C6H10OS2	33266-07-8	1.36399	0.550132	down
Terpenes	Cyclobutaneethanol, 1-methyl-2-(1-methylethenyl)-, cis-	C10H18O	30820-22-5	1.1752	1.53079	up
Ketone	Ketone, methyl 2,4,5-trimethylpyrrol-3-yl	C9H13NO	19005-95-9	1.15792	0.662355	down
Ester	Methyl anthranilate	C8H9NO2	134-20-3	1.22015	1.64371	up
Aldehyde	5-propan-2-ylbicyclo[3.1.0]hex-2-ene-2-carbAldehyde	C10H14O	57129-54-1	1.19854	1.65905	up
Ketone	2(1H)-Naphthalenone, 3,4,5,6,7,8-hexahydro-	C10H14O	13837-12-2	1.24729	1.6676	up
Aromatics	2-Methoxy-4-vinylphenol	C9H10O2	7786-61-0	1.18032	0.664374	down
Halogenated hydrocarbons	2-Propenoic acid, 2-methyl-, 2-chloroethyl ester	C6H9ClO2	1888-94-4	1.24625	1.54037	up
Halogenated hydrocarbons	bromo-Cyclopentane	C5H9Br	137-43-9	1.18083	1.60687	up
Ester	Pentanoic acid, 2-hydroxy-4-methyl-, methyl ester	C7H14O3	40348-72-9	1.23061	1.51272	up
Ester	Butanoic acid, 2-methyl-, propyl ester	C8H16O2	37064-20-3	1.25026	1.60674	up
Ester	Pentanoic acid, 2-methyl-, ethyl ester	C8H16O2	39255-32-8	1.22402	1.65615	up
Ester	Butanoic acid, 3-methyl-, propyl ester	C8H16O2	557-00-6	1.22561	1.59821	up
Heterocyclic compound	1,3-Dioxolane, 4-methyl-2-(2-methylpropyl)-	C8H16O2	18433-93-7	1.24999	1.58456	up
Hydrocarbons	Heptane, 3-ethyl-2-methyl-	C10H22	14676-29-0	1.26851	1.62284	up
Alcohol	2-Nonen-1-ol	C9H18O	22104-79-6	1.27062	1.51575	up
Aldehyde	Nonanal	C9H18O	124-19-6	1.26965	1.50676	up
Terpenes	1,6-Octadiene, 3,7-dimethyl-	C10H18	2436-90-0	1.25217	1.51645	up
Hydrocarbons	cis-2,6-Dimethyl-2,6-octadiene	C10H18	2492-22-0	1.2333	1.51271	up
Nitrogen compounds	2-Nonenenitrile	C9H15N	29127-83-1	1.34326	1.73787	up
Terpenes	1,3-Cyclohexadiene, 1,5,5,6-tetramethyl-	C10H16	514-94-3	1.2415	1.55672	up
Terpenes	Bicyclo[3.1.1]hept-2-ene, 3,6,6-trimethyl-	C10H16	4889-83-2	1.24237	1.59767	up
Terpenes	Bicyclo[3.1.1]heptane, 6,6-dimethyl-2-methylene-, (1S)-	C10H16	18172-67-3	1.23838	1.59167	up
Terpenes	1,7-Octadiene, 2-methyl-6-methylene-	C10H16	1686-30-2	1.23663	1.51382	up
Terpenes	1,7,7-trimethyl-Tricyclo[2.2.1.0(2,6)]heptane	C10H16	508-32-7	1.2389	1.67407	up
Terpenes	Bicyclo[2.2.1]heptane, 7,7-dimethyl-2-methylene-	C10H16	471-84-1	1.27086	1.72492	up
Terpenes	(+)-alpha-Pinene	C10H16	7785-70-8	1.22929	1.66045	up
Hydrocarbons	Santolina triene	C10H16	2153-66-4	1.25578	1.78832	up
Terpenes	.alpha.-Pinene	C10H16	80-56-8	1.24253	1.59748	up
Sulfur compounds	DiSulfur compounds, ethyl 1-methylethyl	C5H12S2	53966-36-2	1.23327	1.61423	up
Terpenes	Bicyclo[3.1.0]hex-2-ene, 4-methylene-1-(1-methylethyl)-	C10H14	36262-09-6	1.26639	1.68084	up
Hydrocarbons	Cyclobutanespiro-2'-bicyclo[1.1.0]butane-4'-spirocyclobutane	C10H14	76308-11-7	1.2297	1.6533	up
Alcohol	2-Propen-1-ol, 3-phenyl-	C9H10O	104-54-1	1.37144	2.08848	up
Ester	Ethyl (methylthio)acetate	C5H10O2S	4455-13-4	1.2668	1.56346	up
Ester	Butanoic acid, 3-hydroxy-, ethyl ester	C6H12O3	5405-41-4	1.23941	1.62718	up
Ester	Hexanoic acid, methyl ester	C7H14O2	106-70-7	1.2123	1.63445	up
Hydrocarbons	Hexane, 3-ethyl-2-methyl-	C9H20	16789-46-1	1.19912	1.62497	up
Ester	3-Hexen-1-ol, formate, (Z)-	C7H12O2	33467-73-1	1.27954	1.98299	up
Ester	2-Butenoic acid, 2-methyl-, ethyl ester	C7H12O2	55514-48-2	1.25371	1.54879	up
Alcohol	2-Methylbut-2-en-1-yl acetate	C7H12O2	33425-30-8	1.31949	2.09768	up
Ester	Ethyl tiglate	C7H12O2	5837-78-5	1.23773	1.58052	up
Ester	Cyclopentanol, acetate	C7H12O2	933-05-1	1.2342	1.65789	up
Alcohol	2-Buten-1-ol, 3-methyl-, acetate	C7H12O2	1191-16-8	1.26514	1.68325	up
Amine	1-ButanAmine, N-methyl-N-2-propenyl-	C8H17N	24209-62-9	1.20479	1.60212	up
Hydrocarbons	Cyclopentane, butyl-	C9H18	2040-95-1	1.2501	1.51833	up
Ketone	1-Octen-3-one	C8H14O	4312-99-6	1.23565	1.51477	up
Ketone	5-Hepten-2-one, 6-methyl-	C8H14O	110-93-0	1.21393	1.56678	up
Hydrocarbons	Cyclopentene, 1-butyl-	C9H16	2423-01-0	1.2484	1.57831	up
Hydrocarbons	1,5-Heptadiene, 2,6-dimethyl-	C9H16	6709-39-3	1.18957	1.61458	up
Aromatics	Benzene, (methoxymethyl)-	C8H10O	538-86-3	1.22177	1.71383	up
Sulfur compounds	Diethyl diSulfur compounds	C4H10S2	110-81-6	1.24579	1.69832	up
Heterocyclic compound	Pyridine, 3-propyl-	C8H11N	4673-31-8	1.2119	1.54989	up
Aromatics	Benzene, 1-ethyl-3-methyl-	C9H12	620-14-4	1.24886	1.6928	up
Aromatics	Benzene, (1-methylethyl)-	C9H12	98-82-8	1.23736	1.67395	up
Aromatics	Benzene, 1,2,4-trimethyl-	C9H12	95-63-6	1.21734	1.55299	up
Sulfur compounds	3-Mercapto-3-methylbutanol	C5H12OS	34300-94-2	1.40502	0.607627	down
Sulfur compounds	DiSulfur compounds, methyl 2-propenyl	C4H8S2	2179-58-0	1.22968	1.63298	up
Aromatics	.alpha.-Methylstyrene	C9H10	98-83-9	1.22015	1.52742	up
Alcohol	1-Hexanol, 4-methyl-	C7H16O	818-49-5	1.14994	1.50718	up
Acid	Hexanoic Acid	C6H12O2	142-62-1	1.42724	1.56456	up
Heterocyclic compound	N-Acetylisoxazolidine	C5H9NO2	115615-36-6	1.23034	1.64469	up
Hydrocarbons	Octane	C8H18	111-65-9	1.25544	0.586282	down
Hydrocarbons	E-1-Methoxy-4-hexene	C7H14O	134777-60-9	1.35057	0.547524	down
Ester	2-Butenoic acid, 3-methyl-, methyl ester	C6H10O2	924-50-5	1.18118	1.58025	up
Hydrocarbons	1-Octene	C8H16	111-66-0	1.07476	0.580624	down
Aldehyde	CyclohexanecarboxAldehyde	C7H12O	2043-61-0	1.28879	1.72443	up
Hydrocarbons	5-Hexenal, 4-methylene-	C7H10O	17844-21-2	1.14647	0.649128	down
Heterocyclic compound	1H-Imidazole, 1-acetyl-	C5H6N2O	2466-76-4	1.22817	1.68436	up
Nitrogen compounds	Cyclobutanecarbonitrile, 3,3-dimethyl-	C7H11N	53783-86-1	1.22123	1.70769	up
Heterocyclic compound	Pyridine, 2,3-dimethyl-	C7H9N	583-61-9	1.24305	1.64842	up
Alcohol	1-Propanol, 3-(methylthio)-	C4H10OS	505-10-2	1.23631	1.58094	up
Aldehyde	BenzAldehyde	C7H6O	100-52-7	1.23373	1.71514	up
Alcohol	1,4-Pentanediol	C5H12O2	626-95-9	1.22787	1.70049	up
Acid	Butanoic Acid, 4-hydroxy-	C4H8O3	591-81-1	1.22245	1.60589	up
Alcohol	2-Hexanol	C6H14O	626-93-7	1.14394	0.630794	down
Alcohol	3-Hexen-1-ol, (E)-	C6H12O	928-97-2	1.13647	1.61393	up
Ketone	2-Hexanone	C6H12O	591-78-6	1.25639	0.532243	down
Aldehyde	Hexanal	C6H12O	66-25-1	1.28107	0.546381	down
Heterocyclic compound	1,7-Diazabicyclo[2.2.0]heptane	C5H10N2	279-42-5	1.24634	1.56274	up
Ketone	4-Hexen-3-one	C6H10O	2497-21-4	1.15916	1.57641	up
Alcohol	2-Furanmethanol	C5H6O2	98-00-0	1.08941	1.64953	up
Ketone	2-Cyclohexen-1-one	C6H8O	930-68-7	1.21958	1.68981	up
Alcohol	1,3-Butanediol	C4H10O2	107-88-0	1.07784	0.645056	down
Amine	N,N-Dimethylacetamide	C4H9NO	127-19-5	1.19051	1.52268	up
Heterocyclic compound	Fomepizole	C4H6N2	7554-65-6	1.23007	1.61901	up
SD vs. VFD
Class I	Compounds	Formula	CAS	VIP	Fold_Change	Type
Ester	2-Propenoic acid, 2-methyl-, 3,3,5-trimethylcyclohexyl ester	C13H22O2	7779-31-9	1.16101	1.9843	up
Terpenes	1H-Cycloprop[e]azulene, decahydro-1,1,4,7-tetramethyl-, [1aR-(1a.alpha.,4.beta.,4a.beta.,7.beta.,7a.beta.,7b.alpha.)]-	C15H26	28580-43-0	1.13423	1.87372	up
Terpenes	cis-.alpha.-Bergamotene	C15H24	18252-46-5	1.08814	1.70725	up
Ester	2,6-Octadien-1-ol, 3,7-dimethyl-, acetate, (Z)-	C12H20O2	141-12-8	1.10979	1.7923	up
Ester	Fenchyl acetate	C12H20O2	13851-11-1	1.17569	1.52287	up
Ester	.alpha.-Terpinyl acetate	C12H20O2	80-26-2	1.07859	1.67881	up
Ester	Geranyl acetate	C12H20O2	105-87-3	1.11157	1.88858	up
Ester	2-Cyclohexen-1-ol, 2-methyl-5-(1-methylethenyl)-, acetate	C12H18O2	97-42-7	1.02844	1.71365	up
Terpenes	2-Buten-1-one, 1-(2,6,6-trimethyl-1,3-cyclohexadien-1-yl)-, (E)-	C13H18O	23726-93-4	1.11269	1.88283	up
Others	2-Methylbutanoic anhydride	C10H18O3	1468-39-9	1.22123	1.54313	up
Ketone	Cyclohexanone, 2-(1-mercapto-1-methylethyl)-5-methyl-	C10H18OS	38462-22-5	1.10928	1.79939	up
Hydrocarbons	Undecane, 4,4-dimethyl-	C13H28	17312-68-4	1.17501	1.54096	up
Hydrocarbons	1-Tridecene	C13H26	2437-56-1	1.16595	1.79396	up
Ester	Geranyl formate	C11H18O2	105-86-2	1.13541	1.913	up
Acid	Bicyclo[2.2.1]heptan-2-ol, 1,7,7-trimethyl-, formate, endo-	C11H18O2	7492-41-3	1.16545	1.50889	up
Ester	Furfuryl pentanoate	C10H14O3	36701-01-6	1.17544	1.51841	up
Nitrogen compounds	Tricyclo[3.3.1.1(3,7)]decane, 2-nitro-	C10H15NO2	54564-31-7	1.08492	1.51786	up
Ester	Methyl 6,6-dimethylbicyclo[3.1.1]hept-2-ene-2-carboxylate	C11H16O2	30649-97-9	1.14474	1.60893	up
Ester	Butanoic acid, 2-methyl-, 2-methylbutyl ester	C10H20O2	2445-78-5	1.1535	1.55981	up
Ester	Butanoic acid, 3-methyl-, 3-methylbutyl ester	C10H20O2	659-70-1	1.15238	1.54914	up
Ester	Hexanoic acid, 2-methylpropyl ester	C10H20O2	105-79-3	1.1275	1.61246	up
Ester	Butanoic acid, 3-methyl-, 2-methylbutyl ester	C10H20O2	2445-77-4	1.15323	1.56599	up
Ester	Butanoic acid, 2-methyl-, 3-methylbutyl ester	C10H20O2	27625-35-0	1.1528	1.54698	up
Hydrocarbons	Decane, 2,4-dimethyl-	C12H26	2801-84-5	1.20025	2.38864	up
Hydrocarbons	Heptane, 2,2,4,6,6-pentamethyl-	C12H26	13475-82-6	1.13838	1.79516	up
Alcohol	2,7-Octadiene-1,6-diol, 2,6-dimethyl-, (Z)-	C10H18O2	103619-06-3	1.17864	2.25834	up
Acid	6-Octenoic Acid, 3,7-dimethyl-	C10H18O2	502-47-6	1.00554	1.51914	up
Hydrocarbons	1-Undecene, 9-methyl-	C12H24	74630-41-4	1.1498	1.57291	up
Hydrocarbons	1-Dodecene	C12H24	112-41-4	1.19291	1.56597	up
Hydrocarbons	4-Undecene, 3-methyl-, (Z)-	C12H24	74645-87-7	1.11069	1.55288	up
Acid	Neric Acid	C10H16O2	4613-38-1	1.15124	1.9958	up
Aldehyde	OxiranecarboxAldehyde, 3-methyl-3-(4-methyl-3-pentenyl)-	C10H16O2	16996-12-6	1.17002	1.50778	up
Terpenes	Geranic acid	C10H16O2	459-80-3	1.14709	1.95641	up
Ketone	Piperitenone oxide	C10H14O2	35178-55-3	1.17786	2.50507	up
Nitrogen compounds	Benzene, (1-nitropropyl)-	C9H11NO2	5279-14-1	1.1157	1.76141	up
Hydrocarbons	Albene	C12H18	38451-64-8	1.11315	1.57879	up
Ester	Hexanoic acid, 3-hydroxy-, ethyl ester	C8H16O3	2305-25-1	1.18318	1.52467	up
Sulfur compounds	Furan, 2-[(methyldithio)methyl]-	C6H8OS2	57500-00-2	1.17525	1.52259	up
Hydrocarbons	Octane, 5-ethyl-2-methyl-	C11H24	62016-18-6	1.0788	1.53799	up
Terpenes	Bicyclo[3.1.0]hexan-2-ol, 2-methyl-5-(1-methylethyl)-, (1.alpha.,2.alpha.,5.alpha.)-	C10H18O	17699-16-0	1.09762	1.60296	up
Terpenes	Cyclobutaneethanol, 1-methyl-2-(1-methylethenyl)-, cis-	C10H18O	30820-22-5	1.10316	1.78289	up
Terpenes	Citronellal	C10H18O	106-23-0	1.1142	1.53757	up
Terpenes	Bicyclo[3.1.0]hexan-2-ol, 2-methyl-5-(1-methylethyl)-, (1.alpha.,2.beta.,5.alpha.)-	C10H18O	15537-55-0	1.09976	1.65229	up
Hydrocarbons	1,10-Undecadiene	C11H20	13688-67-0	1.09468	1.57666	up
Terpenes	2,7-Octadien-4-ol, 2-methyl-6-methylene-, (S)-	C10H16O	35628-00-3	1.1752	1.59133	up
Terpenes	Isocyclocitral	C10H16O	1335-66-6	1.10606	1.578	up
Terpenes	Bicyclo[3.1.1]heptan-3-ol, 6,6-dimethyl-2-methylene-, [1S-(1.alpha.,3.alpha.,5.alpha.)]-	C10H16O	547-61-5	1.12022	1.60088	up
Terpenes	(S)-(-)-(4-Isopropenyl-1-cyclohexenyl)methanol	C10H16O	18457-55-1	1.00701	1.52376	up
Ester	Methyl anthranilate	C8H9NO2	134-20-3	1.05428	1.66961	up
Terpenes	D-Verbenone	C10H14O	18309-32-5	1.17678	1.54576	up
Aldehyde	5-propan-2-ylbicyclo[3.1.0]hex-2-ene-2-carbAldehyde	C10H14O	57129-54-1	1.1778	1.98732	up
Ketone	2(1H)-Naphthalenone, 3,4,5,6,7,8-hexahydro-	C10H14O	13837-12-2	1.08851	1.72798	up
Ester	Benzeneacetic acid, methyl ester	C9H10O2	101-41-7	1.17814	1.60554	up
Nitrogen compounds	2,6-Octadienenitrile, 3,7-dimethyl-, (Z)-	C10H15N	31983-27-4	1.17517	1.57281	up
Aromatics	TRANS-ANETHOLE	C10H12O	4180-23-8	1.15962	2.10366	up
Terpenes	Anethole	C10H12O	104-46-1	1.15665	2.0606	up
Halogenated hydrocarbons	2-Propenoic acid, 2-methyl-, 2-chloroethyl ester	C6H9ClO2	1888-94-4	1.13864	1.68341	up
Ester	Pentanoic acid, 2-hydroxy-4-methyl-, methyl ester	C7H14O3	40348-72-9	1.15591	1.8076	up
Ester	Butanoic acid, 2-methyl-, propyl ester	C8H16O2	37064-20-3	1.15192	1.93822	up
Ester	Pentanoic acid, 2-methyl-, ethyl ester	C8H16O2	39255-32-8	1.14981	2.15092	up
Ester	Butanoic acid, 3-methyl-, propyl ester	C8H16O2	557-00-6	1.13766	1.95413	up
Heterocyclic compound	1,3-Dioxolane, 4-methyl-2-(2-methylpropyl)-	C8H16O2	18433-93-7	1.15134	1.94877	up
Hydrocarbons	Heptane, 3-ethyl-2-methyl-	C10H22	14676-29-0	1.15896	1.95333	up
Alcohol	2-Nonen-1-ol	C9H18O	22104-79-6	1.19715	2.33807	up
Aldehyde	Nonanal	C9H18O	124-19-6	1.19659	2.29094	up
Ester	Ethyl 2-hexenoate, trans-	C8H14O2	27829-72-7	1.11802	1.62199	up
Alcohol	3,6-Nonadien-1-ol, (E,Z)-	C9H16O	56805-23-3	1.10885	1.52527	up
Ketone	1H-Pyrrole-2,5-dione, 3-ethyl-4-methyl-	C7H9NO2	20189-42-8	1.14111	1.57276	up
Terpenes	1,6-Octadiene, 3,7-dimethyl-	C10H18	2436-90-0	1.14982	1.80687	up
Hydrocarbons	cis-2,6-Dimethyl-2,6-octadiene	C10H18	2492-22-0	1.15487	1.72739	up
Aldehyde	2,6-Nonadienal, (E,Z)-	C9H14O	557-48-2	1.11468	1.53797	up
Heterocyclic compound	2-Picoline, 6-nitro-	C6H6N2O2	18368-61-1	1.12937	1.8413	up
Nitrogen compounds	2-Nonenenitrile	C9H15N	29127-83-1	1.18142	1.79223	up
Terpenes	1,5-Cyclooctadiene, 3,4-dimethyl-	C10H16	21284-05-9	1.11841	1.67373	up
Terpenes	1,3,7-Octatriene, 3,7-dimethyl-	C10H16	502-99-8	1.11478	1.668	up
Terpenes	1,3-Cyclohexadiene, 1,5,5,6-tetramethyl-	C10H16	514-94-3	1.139	1.73994	up
Terpenes	Bicyclo[3.1.1]hept-2-ene, 3,6,6-trimethyl-	C10H16	4889-83-2	1.1532	1.98736	up
Terpenes	.alpha.-Phellandrene 1	C10H16	99-83-2	1.13769	0.608254	down
Terpenes	Bicyclo[3.1.1]heptane, 6,6-dimethyl-2-methylene-, (1S)-	C10H16	18172-67-3	1.15483	1.97892	up
Terpenes	1,7-Octadiene, 2-methyl-6-methylene-	C10H16	1686-30-2	1.14014	1.73946	up
Terpenes	1,7,7-trimethyl-Tricyclo[2.2.1.0(2,6)]heptane	C10H16	508-32-7	1.15054	2.14156	up
Terpenes	Bicyclo[2.2.1]heptane, 7,7-dimethyl-2-methylene-	C10H16	471-84-1	1.15574	2.26919	up
Terpenes	(+)-alpha-Pinene	C10H16	7785-70-8	1.14991	2.08628	up
Hydrocarbons	Santolina triene	C10H16	2153-66-4	1.16391	2.40087	up
Terpenes	.alpha.-Pinene	C10H16	80-56-8	1.15328	1.98733	up
Terpenes	trans-.beta.-Ocimene	C10H16	3779-61-1	1.11445	1.66933	up
Ether	2,3-Dimethylanisole	C9H12O	2944-49-2	1.12342	1.51752	up
Alcohol	3-Phenylpropanol	C9H12O	122-97-4	1.02836	1.51521	up
Sulfur compounds	DiSulfur compounds, ethyl 1-methylethyl	C5H12S2	53966-36-2	1.14938	2.05704	up
Aromatics	p-Cymene	C10H14	99-87-6	1.10893	0.629863	down
Aromatics	Benzene, 1,2,3,5-tetramethyl-	C10H14	527-53-7	1.19998	1.99111	up
Aromatics	Benzene, 2-ethyl-1,4-dimethyl-	C10H14	1758-88-9	1.09705	1.669	up
Terpenes	Bicyclo[3.1.0]hex-2-ene, 4-methylene-1-(1-methylethyl)-	C10H14	36262-09-6	1.14712	2.2865	up
Hydrocarbons	Cyclobutanespiro-2'-bicyclo[1.1.0]butane-4'-spirocyclobutane	C10H14	76308-11-7	1.14735	2.1089	up
Terpenes	1,3,8-p-Menthatriene	C10H14	18368-95-1	1.15069	1.60148	up
Aldehyde	BenzAldehyde, 2,5-dimethyl-	C9H10O	5779-94-2	1.17841	1.61725	up
Aldehyde	BenzeneacetAldehyde, 4-methyl-	C9H10O	104-09-6	1.16972	1.65496	up
Ketone	Benzyl methyl ketone	C9H10O	103-79-7	1.17941	1.72854	up
Alcohol	2-Propen-1-ol, 3-phenyl-	C9H10O	104-54-1	1.13056	2.30608	up
Ester	Ethyl (methylthio)acetate	C5H10O2S	4455-13-4	1.16466	1.86965	up
Ester	Butanoic acid, 3-hydroxy-, ethyl ester	C6H12O3	5405-41-4	1.15188	2.03799	up
Alcohol	1-Hexanol, 2-ethyl-	C8H18O	104-76-7	1.17775	0.544353	down
Ester	Hexanoic acid, methyl ester	C7H14O2	106-70-7	1.13947	2.10129	up
Alcohol	Cyclooctyl Alcohol	C8H16O	696-71-9	1.14116	1.61434	up
Alcohol	3,4-Dimethylcyclohexanol	C8H16O	5715-23-1	1.18368	1.50435	up
Ester	3-Hexen-1-ol, formate, (Z)-	C7H12O2	33467-73-1	1.19116	2.21972	up
Ester	2-Butenoic acid, 2-methyl-, ethyl ester	C7H12O2	55514-48-2	1.15111	1.83875	up
Alcohol	2-Methylbut-2-en-1-yl acetate	C7H12O2	33425-30-8	1.20638	2.46074	up
Ester	Ethyl tiglate	C7H12O2	5837-78-5	1.14545	1.95252	up
Ester	Cyclopentanol, acetate	C7H12O2	933-05-1	1.14722	2.09385	up
Alcohol	2-Buten-1-ol, 3-methyl-, acetate	C7H12O2	1191-16-8	1.12312	1.86167	up
Amine	1-ButanAmine, N-methyl-N-2-propenyl-	C8H17N	24209-62-9	1.08062	1.65037	up
Hydrocarbons	Cyclopentane, butyl-	C9H18	2040-95-1	1.15072	1.80421	up
Ketone	1-Octen-3-one	C8H14O	4312-99-6	1.13894	1.69009	up
Ketone	5-Hepten-2-one, 6-methyl-	C8H14O	110-93-0	1.14741	1.95023	up
Aldehyde	2-Heptenal, 2-methyl-	C8H14O	30567-26-1	1.14158	1.64174	up
Heterocyclic compound	Maltol	C6H6O3	118-71-8	1.1787	1.87806	up
Hydrocarbons	Cyclopentene, 1-butyl-	C9H16	2423-01-0	1.15353	1.93222	up
Aromatics	Benzene, (methoxymethyl)-	C8H10O	538-86-3	1.15972	2.31604	up
Sulfur compounds	Diethyl diSulfur compounds	C4H10S2	110-81-6	1.15033	2.18114	up
Heterocyclic compound	Pyridine, 3-propyl-	C8H11N	4673-31-8	1.15147	1.93903	up
Heterocyclic compound	3-Imidazol-1-ylpropanenitrile	C6H7N3	23996-53-4	1.09112	1.52415	up
Aromatics	Benzene, 1-ethyl-3-methyl-	C9H12	620-14-4	1.15358	2.17382	up
Aromatics	Benzene, 1,2,3-trimethyl-	C9H12	526-73-8	1.11463	1.523	up
Aromatics	Benzene, (1-methylethyl)-	C9H12	98-82-8	1.15414	2.11595	up
Aromatics	Benzene, 1,2,4-trimethyl-	C9H12	95-63-6	1.14407	1.96078	up
Sulfur compounds	3-Mercapto-3-methylbutanol	C5H12OS	34300-94-2	1.1557	0.660757	down
Aldehyde	BenzAldehyde, 4-methyl-	C8H8O	104-87-0	1.10031	1.68599	up
Aldehyde	BenzAldehyde, 2-methyl-	C8H8O	529-20-4	1.10047	1.68377	up
Aldehyde	BenzAldehyde, 3-methyl-	C8H8O	620-23-5	1.10049	1.68467	up
Sulfur compounds	DiSulfur compounds, methyl 2-propenyl	C4H8S2	2179-58-0	1.15544	2.14602	up
Aromatics	.alpha.-Methylstyrene	C9H10	98-83-9	1.1602	1.91377	up
Alcohol	1-Hexanol, 4-methyl-	C7H16O	818-49-5	1.04453	1.87047	up
Acid	Hexanoic Acid	C6H12O2	142-62-1	1.22938	1.66369	up
Heterocyclic compound	N-Acetylisoxazolidine	C5H9NO2	115615-36-6	1.15323	2.12697	up
Hydrocarbons	Octane	C8H18	111-65-9	1.15418	0.556336	down
Hydrocarbons	E-1-Methoxy-4-hexene	C7H14O	134777-60-9	1.21543	0.424656	down
Heterocyclic compound	1-(2-Hydroxyethyl)-1,2,4-triazole	C4H7N3O	3273-14-1	1.09493	1.76441	up
Amine	Glutarimide	C5H7NO2	1121-89-7	1.11967	1.53739	up
Hydrocarbons	1-Octene	C8H16	111-66-0	1.10497	0.427531	down
Aldehyde	CyclohexanecarboxAldehyde	C7H12O	2043-61-0	1.17602	2.14403	up
Heterocyclic compound	1H-Imidazole, 1-acetyl-	C5H6N2O	2466-76-4	1.14794	2.17933	up
Nitrogen compounds	Cyclobutanecarbonitrile, 3,3-dimethyl-	C7H11N	53783-86-1	1.11448	1.99769	up
Heterocyclic compound	Pyridine, 2,3-dimethyl-	C7H9N	583-61-9	1.15513	2.08991	up
Alcohol	1-Propanol, 3-(methylthio)-	C4H10OS	505-10-2	1.14935	1.81373	up
Aldehyde	BenzAldehyde	C7H6O	100-52-7	1.14763	2.23534	up
Alcohol	1,4-Pentanediol	C5H12O2	626-95-9	1.15326	2.09567	up
Acid	Butanoic Acid, 4-hydroxy-	C4H8O3	591-81-1	1.14581	2.01585	up
Ketone	2-Hexanone	C6H12O	591-78-6	1.19563	0.391969	down
Aldehyde	Hexanal	C6H12O	66-25-1	1.1974	0.430102	down
Heterocyclic compound	1H-Pyrazole, 4,5-dihydro-5,5-dimethyl-	C5H10N2	4320-85-8	1.16256	1.6313	up
Heterocyclic compound	1,7-Diazabicyclo[2.2.0]heptane	C5H10N2	279-42-5	1.15019	1.88413	up
Ketone	2-Cyclohexen-1-one	C6H8O	930-68-7	1.1309	2.00295	up
Amine	N,N-Dimethylacetamide	C4H9NO	127-19-5	1.13906	1.91934	up
Amine	Methacrylamide	C4H7NO	79-39-0	1.17435	1.60194	up
Heterocyclic compound	Fomepizole	C4H6N2	7554-65-6	1.14149	2.1079	up
